# Supplementary material for: Discovering the ‘Dark matters’ in expression data of miRNA based on the miRNA-mRNA and miRNA-lncRNA networks
Source: BMC Bioinformatics. 2018 Oct 16;19:379. doi: 10.1186/s12859-018-2410-0 (PMC6192342; doi:10.1186/s12859-018-2410-0)
Supplement: Supplementary file 5 — The top 10 miRNAs in BMMN and BMLN of LUSC, LUAD, THCA and PRAD are shown in Additional file 5. (ZIP 32 kb) [file 12859_2018_2410_MOESM5_ESM.zip]

Archive with 4 entries (4 files):
- Supplementary S5.xlsx
- Supplementary S6.xlsx
- Supplementary S7.xlsx
- Supplementary S8.xlsx
