# Supplementary material for: Discovering the ‘Dark matters’ in expression data of miRNA based on the miRNA-mRNA and miRNA-lncRNA networks
Source: BMC Bioinformatics. 2018 Oct 16;19:379. doi: 10.1186/s12859-018-2410-0 (PMC6192342; doi:10.1186/s12859-018-2410-0)
Supplement: Supplementary file 5 — The top 10 miRNAs in BMMN and BMLN of LUSC, LUAD, THCA and PRAD are shown in Additional file 5. (ZIP 32 kb) [file 12859_2018_2410_MOESM5_ESM.zip › Supplementary S5.xlsx]

## Sheet: Sheet1
miRNA in BMMN		LUSC		miRNA in BMLN	LUSC
hsa-miR-944		1		mir-150	1
hsa-miR-205		1		mir-183	1
hsa-miR-30a		1		mir-760	1
hsa-miR-130b		1		mir-145	1
hsa-miR-30d		1		mir-136	1
hsa-miR-196b		1		mir-503	1
hsa-miR-183		1		mir-155	1
hsa-miR-210		1		mir-140	1
hsa-miR-149		1		mir-223	1
hsa-miR-140		1		mir-330	1
hsa-miR-96		1		mir-22	1
