# Supplementary material for: Discovering the ‘Dark matters’ in expression data of miRNA based on the miRNA-mRNA and miRNA-lncRNA networks
Source: BMC Bioinformatics. 2018 Oct 16;19:379. doi: 10.1186/s12859-018-2410-0 (PMC6192342; doi:10.1186/s12859-018-2410-0)
Supplement: Supplementary file 5 — The top 10 miRNAs in BMMN and BMLN of LUSC, LUAD, THCA and PRAD are shown in Additional file 5. (ZIP 32 kb) [file 12859_2018_2410_MOESM5_ESM.zip › Supplementary S6.xlsx]

## Sheet: Sheet1
miRNA in BMMN		LUAD	miRNA in BMLN	LUAD
hsa-miR-628		unknow	mir-200a	1
hsa-miR-660		1	mir-183	1
hsa-let-7c		1	mir-96	1
hsa-miR-200a		1	mir-211	1
hsa-miR-520h		1	mir-708	1
hsa-miR-183		1	mir-301b	1
hsa-miR-21		1	mir-143	1
hsa-miR-1228		unknow	mir-520e	1
hsa-miR-20a		1	mir-141	1
hsa-miR-29b-2		1	mir-378	1
hsa-miR-520g		1	mir-184	1
