# Supplementary material for: Discovering the ‘Dark matters’ in expression data of miRNA based on the miRNA-mRNA and miRNA-lncRNA networks
Source: BMC Bioinformatics. 2018 Oct 16;19:379. doi: 10.1186/s12859-018-2410-0 (PMC6192342; doi:10.1186/s12859-018-2410-0)
Supplement: Supplementary file 5 — The top 10 miRNAs in BMMN and BMLN of LUSC, LUAD, THCA and PRAD are shown in Additional file 5. (ZIP 32 kb) [file 12859_2018_2410_MOESM5_ESM.zip › Supplementary S7.xlsx]

## Sheet: Sheet1
miRNA in BMMN	THCA	miRNA in BMLN	THCA
hsa-miR-222	1	mir-221	1
hsa-miR-34a	1	mir-222	1
hsa-miR-221	1	mir-873	unknow
hsa-miR-204	1	mir-204	1
hsa-miR-551b	1	mir-195	1
hsa-miR-152	1	mir-223	1
hsa-miR-195	1	mir-152	unknow
hsa-miR-146b	1	mir-21	1
hsa-miR-30a	1	mir-150	1
hsa-miR-873	unknow	mir-876	unknow
