# Supplementary material for: Discovering the ‘Dark matters’ in expression data of miRNA based on the miRNA-mRNA and miRNA-lncRNA networks
Source: BMC Bioinformatics. 2018 Oct 16;19:379. doi: 10.1186/s12859-018-2410-0 (PMC6192342; doi:10.1186/s12859-018-2410-0)
Supplement: Supplementary file 5 — The top 10 miRNAs in BMMN and BMLN of LUSC, LUAD, THCA and PRAD are shown in Additional file 5. (ZIP 32 kb) [file 12859_2018_2410_MOESM5_ESM.zip › Supplementary S8.xlsx]

## Sheet: Sheet1
miRNA in BMMN	PRAD	miRNA in BMLN	PRAD
mir-130b	1	mir-148a	UNKNOW
mir-183	1	mir-182	1
mir-22	UNKNOW	mir-25	1
mir-96	1	mir-204	1
mir-378c	UNKNOW	mir-186	1
mir-495	1	mir-7-1	1
mir-200a	1	let-7d	1
mir-32	1	mir-150	1
mir-152	1	mir-141	1
mir-145	1	mir-203	1
